# Supplementary material for: Flexibility of Poly(alkyl methacrylate)s Characterized by Their Persistence Length Determined through Pyrene Excimer Formation
Source: Polymers (Basel). 2024 Jul 26;16(15):2126. doi: 10.3390/polym16152126 (PMC11314411; doi:10.3390/polym16152126)
Supplement: Supplementary file 1 [file polymers-16-02126-s001.zip]

Archive with 1 entries (1 files):
- polymers-3118781-supplementary.pdf
